# Supplementary material for: Biopolymer Gels as a Cleaning System for Differently Featured Wooden Surfaces
Source: Polymers (Basel). 2022 Dec 22;15(1):36. doi: 10.3390/polym15010036 (PMC9823702; doi:10.3390/polym15010036)
Supplement: Supplementary file 1 [file polymers-15-00036-s001.zip]

Archive with 1 entries (1 files):
- polymers-2023908-supplementary.pdf
